# Supplementary material for: Scutellaria baicalensis Extract Protects Against Cerebral Ischemia-Reperfusion Injury in Male Rats by Inhibiting Ferroptosis via the PI3K/AKT Pathway
Source: Nutrients. 2026 Jun 24;18(13):2073. doi: 10.3390/nu18132073 (PMC13363625; doi:10.3390/nu18132073)
Supplement: Supplementary file 1 [file nutrients-18-02073-s001.zip]

Archive with 1 entries (1 files):
- nutrients-4331704-supplementary.pdf
